# Supplementary material for: Exploiting sweet relief for preeclampsia by targeting autophagy-lysosomal machinery and proteinopathy
Source: Exp Mol Med. 2024 May 17;56(5):1206–20. doi: 10.1038/s12276-024-01234-x (PMC11148015; doi:10.1038/s12276-024-01234-x)
Supplement: Supplementary file 2 — Supplementary Table 3 [file 12276_2024_1234_MOESM2_ESM.xlsx]

## Sheet: Supplementary Table 3.1
Gene.ID	Gene.Asymbol	Type	log2.PES.NPS.	log2.PES.LT.	log2.LT.NPS.	Pvalue.PESvsNPS.	Pvalue.PESvsLT	Pvalue.LTvsNPS.
20716	Serpina3n	mRNA	-1.8823	-1.29518	-0.591534	2.59e-05	0.0403478	0.416719
246133	Kcne2	mRNA	-5.1914	-3.81783	-1.38508	4.84e-05	0.00272761	0.307205
269120	Optc	mRNA	-3.74607	-5.63747	1.88857	5.37e-05	0.00122328	0.2989
107585	Dio3	mRNA	-3.24452	-3.68623	0.431992	9.08e-05	0.00968973	0.791647
21946	Pglyrp1	mRNA	-1.35776	-1.87288	0.508945	0.000138	0.0074014	0.491109
16483	Kap	mRNA	-4.95595	-3.96806	-0.99845	0.000382	0.0169549	0.614586
70729	Nos1ap	mRNA	1.07247	0.725865	0.345905	0.000542	0.0470547	0.439739
665378	Gm7609	mRNA	-4.26367	-4.29783	0.0332801	0.000554	0.000839	0.981037
11754	Aoc3	mRNA	-1.81689	-1.71744	-0.102374	0.000627	0.00215088	0.890278
18619	Penk	mRNA	-4.94879	-7.64326	2.68233	0.000704	0.000521	0.279338
108075	Ltbp4	mRNA	-1.77554	-1.56166	-0.217663	0.000739	0.00938723	0.78571
70445	Cd248	mRNA	-2.05587	-1.39535	-0.659049	0.000901	0.00951767	0.418656
269513	Nkain3	mRNA	-6.90936	-6.23275	-0.673171	0.000942	0.00389978	0.759034
16011	Igfbp5	mRNA	-1.82034	-2.00001	0.172697	0.0010094	0.045234	0.846266
94332	Cadm3	mRNA	-3.61315	-4.70647	1.09751	0.00160604	0.041342	0.634577
16533	Kcnmb1	mRNA	-2.34005	-3.09089	0.743478	0.00160806	0.0241071	0.636348
504193	Npcd	mRNA	-1.31015	-1.31858	0.00820364	0.00185728	0.000141	0.987119
622645	Tmem200c	mRNA	-3.0541	-3.96256	0.899536	0.00191016	0.0218309	0.639766
11932	Atp1b2	mRNA	-1.83536	-1.77806	-0.058373	0.00199447	0.00330529	0.941739
13807	Eno2	mRNA	-1.07728	-1.4309	0.349309	0.00221759	0.020764	0.613233
18703	Pigr	mRNA	-4.22357	-2.33365	-1.90201	0.002383	0.0330999	0.292878
12843	Col1a2	mRNA	-1.74517	-1.15479	-0.593869	0.00245058	0.025751	0.429551
110956	D17H6S56E-5	mRNA	-1.11255	-1.0303	-0.0854508	0.00245843	0.0137161	0.868246
69852	Tcf23	mRNA	-2.38877	-2.741	0.342164	0.00249699	0.0300659	0.825904
12111	Bgn	mRNA	-1.34201	-1.41435	0.0688669	0.00298018	0.010312	0.923345
594844	Tceal3	mRNA	-2.84324	-3.51025	0.658145	0.00314217	0.0218141	0.716883
100502825	Rpl37rt	mRNA	-2.87147	-2.95675	0.0799361	0.00316013	0.00234728	0.899804
100039484	Gm2260	pseudo	-5.88183	-5.40128	-0.478975	0.00320756	0.000716	0.836511
100039503	Gm2274	pseudo	-5.88183	-5.40128	-0.478975	0.00320756	0.000716	0.836511
20583	Snai2	mRNA	-1.2719	-1.38197	0.107112	0.0035175	0.00331283	0.844932
21838	Thy1	mRNA	-1.26961	-2.47473	1.1989	0.00372781	0.0408888	0.208204
259300	Ehd2	mRNA	-1.25021	-1.11849	-0.131836	0.00560677	0.0128926	0.835251
16336	Insl3	mRNA	-2.15368	-2.1933	0.0426856	0.00595621	0.00124276	0.963465
13849	Ephx1	mRNA	-1.18417	-1.53376	0.346589	0.00608381	0.0110653	0.647211
18295	Ogn	mRNA	-1.49401	-1.76115	0.258759	0.00629655	0.00670477	0.752746
14205	Vegfd	mRNA	-1.51556	-2.45653	0.935807	0.00672959	0.0465247	0.492785
107589	Mylk	mRNA	-1.05966	-1.1501	0.0859215	0.00686099	0.0139621	0.888626
121021	Cspg4	mRNA	-1.031	-0.843123	-0.191222	0.00722355	0.0445317	0.715334
16950	Loxl3	mRNA	-1.25167	-1.91487	0.657375	0.0074443	0.00898556	0.446874
15484	Hsd11b2	mRNA	-2.96227	-3.94067	0.968986	0.00756398	0.0122776	0.588131
18032	Nfix	mRNA	-1.52744	-1.98472	0.45591	0.00774849	0.0476255	0.613969
751865	Sap25	mRNA	-1.24609	-1.06905	-0.179722	0.00808549	0.0422545	0.784081
64082	Popdc2	mRNA	-1.21397	-1.30206	0.0847129	0.00890208	0.0161743	0.894872
14916	Guca2b	mRNA	-3.87692	-4.15273	0.262766	0.00960435	0.0303353	0.901801
24013	Grk1	mRNA	-1.64401	-2.13069	0.485003	0.0100772	0.00158534	0.579437
109820	Pgc	mRNA	-1.26192	-1.10642	-0.154771	0.0102146	0.00170232	0.79637
208624	Alg3	mRNA	-1.19987	-1.19858	-0.0011545	0.0106785	0.00163619	0.99842
56177	Olfm1	mRNA	-1.29993	-1.44818	0.142363	0.0107753	0.0451152	0.866939
244882	Tnfaip8l3	mRNA	-2.57904	-3.88704	1.29767	0.0110494	0.0348586	0.517754
76686	Clip3	mRNA	-1.32395	-1.49044	0.16456	0.0111934	0.0105135	0.830487
319352	Pianp	mRNA	-1.08635	-1.96589	0.874541	0.0116359	0.00898928	0.286679
243912	Hspb6	mRNA	-1.54342	-1.32327	-0.219497	0.0121976	0.00931994	0.774048
18829	Ccl21a	mRNA	-9.75041	-23.2139	0.276219	0.0125817	2.83e-09	0.940906
13640	Efna5	mRNA	-1.33121	-1.14796	-0.184729	0.0128569	0.0402799	0.793474
106529	Tecr	mRNA	-1.16255	-0.910155	-0.252601	0.0131376	0.0299301	0.685917
239167	Synb	mRNA	-1.26669	-1.45263	0.187614	0.0133846	6.39e-05	0.761181
11997	Akr1b7	mRNA	-3.33682	-2.15707	-1.18766	0.0134625	0.0150884	0.468467
23948	Mmp17	mRNA	-1.54389	-1.99171	0.440405	0.0135394	0.00300322	0.611116
21804	Tgfb1i1	mRNA	-1.21477	-1.3795	0.164065	0.0139276	0.0124448	0.82652
71755	Dhdh	mRNA	-1.13781	-1.06725	-0.0727295	0.0139694	0.0250552	0.883848
641361	Pinlyp	mRNA	-4.3916	-3.12405	-1.28163	0.0139981	0.0267407	0.56383
56188	Fxyd1	mRNA	-1.78332	-2.67484	0.884576	0.0158034	0.0402145	0.543504
59090	Midn	mRNA	-1.23407	-0.900427	-0.332763	0.0159441	0.0400155	0.624031
17087	Ly96	mRNA	-1.06387	-1.14449	0.0776422	0.016215	0.0226223	0.889344
16002	Igf2	mRNA	-1.03501	-0.933352	-0.100983	0.0182949	0.00238938	0.849623
330485	Tmem145	mRNA	-1.21548	-1.10114	-0.113696	0.0185897	0.00703678	0.841556
69994	Rsc1a1	mRNA	-1.1093	-1.56793	0.457782	0.018793	0.00275005	0.368732
12889	Cplx1	mRNA	-1.0835	-1.45903	0.371487	0.018993	0.00418247	0.48537
18131	Notch3	mRNA	-1.12077	-0.838854	-0.281826	0.020356	0.037202	0.646584
118449	Synpo2	mRNA	-1.13888	-1.15574	0.00959286	0.0208522	0.0472575	0.989681
23887	Ggt5	mRNA	-1.46786	-1.57514	0.100009	0.0217494	0.0413337	0.916532
18027	Nfia	mRNA	-1.13012	-1.26429	0.132193	0.0219194	0.0119639	0.843508
68468	Ly6g6c	mRNA	-1.1374	-0.772582	-0.364245	0.02273	0.0321634	0.501751
634882	Itih5l-ps	mRNA	-1.47259	-1.27414	-0.197823	0.0229862	0.00957845	0.778088
414077	Wdr83os	mRNA	-1.21695	-1.26027	0.0433539	0.0234328	0.0196607	0.954514
66972	Slc25a23	mRNA	-1.04237	-1.2354	0.192167	0.0235606	0.0179959	0.782533
12336	Capns1	mRNA	-1.00629	-0.882835	-0.123281	0.0243119	0.0265121	0.837213
76905	Lrg1	mRNA	-1.31589	-1.29327	-0.025815	0.0244254	0.0117813	0.969418
21415	Tcf7l1	mRNA	-1.28793	-1.01228	-0.274284	0.0246609	0.00889173	0.690276
17064	Cd93	mRNA	-1.0938	-1.22901	0.136475	0.025544	0.000822	0.819899
20195	S100a11	mRNA	-1.14115	-1.01059	-0.128559	0.0260807	0.0110159	0.842229
70757	Hacd2	mRNA	-1.04639	-0.956406	-0.0882571	0.0262167	0.000976	0.872751
229722	5330417C22Rik	mRNA	-2.95988	-1.3381	-1.63171	0.0263973	0.0375793	0.268108
12797	Cnn1	mRNA	-3.24601	-3.55516	0.29548	0.0273823	0.0353646	0.877914
53324	Nptx2	mRNA	-1.53092	-2.03084	0.494692	0.0274256	0.0291006	0.631216
245666	Iqsec2	mRNA	-1.12802	-1.12451	-0.00294735	0.0279524	0.0115829	0.996488
243755	Slc13a4	mRNA	-1.07817	-1.23602	0.158345	0.028488	0.00132718	0.790424
74383	Ubap2l	mRNA	-1.00817	-0.728147	-0.279239	0.0288438	0.0460008	0.633266
67874	Rprm	mRNA	-3.07547	-3.70586	0.616693	0.0288646	0.00593844	0.766493
17880	Myh11	mRNA	-2.1893	-2.44581	0.246937	0.0292834	0.0494207	0.866035
16997	Ltbp2	mRNA	-1.12979	-1.14531	0.0148846	0.0296187	0.00562016	0.980425
14186	Fgfr4	mRNA	-1.18318	-1.04972	-0.133395	0.0317402	0.00934249	0.827304
27371	Sh2d2a	mRNA	-1.55113	-2.30277	0.746708	0.0335788	0.0142528	0.445437
16402	Itga5	mRNA	-1.0408	-0.938392	-0.101719	0.0361223	0.024513	0.875412
17829	Muc1	mRNA	-1.12833	-1.08203	-0.0455384	0.0366705	0.0150235	0.948427
18643	Pfn1	mRNA	-1.05473	-0.905227	-0.148519	0.0375281	0.0204096	0.817484
13984	Esx1	mRNA	-1.2803	-1.24184	-0.036692	0.0377683	0.00487477	0.960869
14264	Fmod	mRNA	-1.20578	-1.13993	-0.065476	0.0380381	0.0109665	0.92662
14681	Gnao1	mRNA	-1.01958	-0.955623	-0.0632385	0.0384963	0.0184931	0.918244
227327	B3gnt7	mRNA	-1.04565	-0.835806	-0.207825	0.0400467	0.0146034	0.731086
233335	Synm	mRNA	-1.57436	-1.60443	0.0204002	0.0404467	0.034929	0.984261
65256	Asb2	mRNA	-1.41084	-1.99264	0.575472	0.0414096	0.0263065	0.578031
71827	Lrrc34	mRNA	-1.71193	-3.0773	1.35982	0.041842	0.00520891	0.278671
13498	Atn1	mRNA	-1.00483	-0.862912	-0.141155	0.0446335	0.0370154	0.827269
109648	Npy	mRNA	-1.62342	-2.84769	1.21487	0.0454852	0.048566	0.462459
26564	Ror2	mRNA	-1.3654	-1.19849	-0.171868	0.0463193	0.0430542	0.815971
13386	Dlk1	mRNA	-1.00119	-0.901331	-0.0987098	0.049352	0.0140354	0.87559

## Sheet: Supplementary Table 3.2
Gene.ID	Gene.Symbol	Type	log2.PES.NPS.	log2.PES.Treh.	log2.Treh.NPS.	Pvalue.PESvsNPS.	Pvalue.PESvsTreh.	Pvalue.Treh.vsNPS.
100042355	Gm10705	pseudo	-6.61333	-5.01006	-1.59889	3.25e-05	0.0197325	0.183235
246133	Kcne2	mRNA	-5.1914	-4.51494	-0.683725	4.84e-05	0.000513	0.720342
269120	Optc	mRNA	-3.74607	-3.71571	-0.0276562	5.37e-05	3.17e-05	0.977217
107585	Dio3	mRNA	-3.24452	-2.77374	-0.473571	9.08e-05	0.000678	0.731637
16483	Kap	mRNA	-4.95595	-3.11358	-1.84718	0.000382	0.0329523	0.314776
70729	Nos1ap	mRNA	1.07247	1.56723	-0.50324	0.000542	8.4e-10	0.157435
665378	Gm7609	mRNA	-4.26367	-3.13404	-1.11305	0.000554	0.00144436	0.304051
11754	Aoc3	mRNA	-1.81689	-1.49477	-0.320458	0.000627	1.91e-05	0.575903
18619	Penk	mRNA	-4.94879	-5.12932	0.173932	0.000704	0.000545	0.927908
108075	Ltbp4	mRNA	-1.77554	-1.18345	-0.590666	0.000739	0.0046181	0.351457
70445	Cd248	mRNA	-2.05587	-1.09215	-0.953377	0.000901	0.00905648	0.178132
269513	Nkain3	mRNA	-6.90936	-6.17308	-0.709244	0.000942	2.07e-11	0.667503
16011	Igfbp5	mRNA	-1.82034	-0.842935	-0.981452	0.0010094	0.0209286	0.120942
16533	Kcnmb1	mRNA	-2.34005	-1.62738	-0.714409	0.00160806	0.0124658	0.418714
504193	Npcd	mRNA	-1.31015	-1.10385	-0.202747	0.00185728	2.17e-07	0.63228
11932	Atp1b2	mRNA	-1.83536	-1.07422	-0.756781	0.00199447	0.024746	0.268022
18703	Pigr	mRNA	-4.22357	-2.1763	-2.05665	0.002383	0.032128	0.234241
12843	Col1a2	mRNA	-1.74517	-1.05205	-0.692092	0.00245058	0.00838285	0.281651
110956	D17H6S56E-5	mRNA	-1.11255	-1.02471	-0.0899459	0.00245843	5.42e-06	0.804389
69852	Tcf23	mRNA	-2.38877	-1.47899	-0.915209	0.00249699	0.0316621	0.495482
100862175	Gm10698	pseudo	4.81823	6.29798	-1.50363	0.00289754	4.06e-10	0.195391
12111	Bgn	mRNA	-1.34201	-0.923838	-0.417109	0.00298018	0.00827481	0.434877
594844	Tceal3	mRNA	-2.84324	-2.45441	-0.395217	0.00314217	0.00546006	0.728456
100502825	Rpl37rt	mRNA	-2.87147	-3.13918	0.264047	0.00316013	0.000361	0.660454
100039484	Gm2260	pseudo	-5.88183	-1.39718	-4.47168	0.00320756	0.0374822	0.0217645
100039503	Gm2274	pseudo	-5.88183	-1.39718	-4.47168	0.00320756	0.0374822	0.0217645
99543	Olfml3	mRNA	-1.53641	-0.903241	-0.634816	0.0036923	0.03621	0.323953
11475	Acta2	mRNA	-1.57201	-1.14917	-0.424705	0.00383525	0.00348356	0.495778
108168534	Gm46714	mRNA	-3.21843	-3.26722	0.0551281	0.00487507	8.55e-05	0.953762
12977	Csf1	mRNA	-1.20322	-0.664964	-0.543037	0.00514076	0.0339881	0.292523
269774	Aak1	mRNA	1.01097	1.89901	-0.898092	0.00550047	4.02e-06	0.103492
259300	Ehd2	mRNA	-1.25021	-0.769848	-0.474485	0.00560677	0.0118069	0.354546
16336	Insl3	mRNA	-2.15368	-1.71992	-0.415001	0.00595621	2.14e-05	0.581358
18295	Ogn	mRNA	-1.49401	-1.01224	-0.490151	0.00629655	0.0161176	0.422538
98932	Myl9	mRNA	-1.43001	-0.979675	-0.454921	0.00659006	0.00701931	0.433926
107589	Mylk	mRNA	-1.05966	-0.560798	-0.500437	0.00686099	0.0436487	0.270488
15484	Hsd11b2	mRNA	-2.96227	-2.48837	-0.476282	0.00756398	0.000161	0.718652
18032	Nfix	mRNA	-1.52744	-1.00507	-0.515175	0.00774849	0.0152652	0.441763
751865	Sap25	mRNA	-1.24609	-0.731314	-0.513216	0.00808549	0.0356886	0.31244
64082	Popdc2	mRNA	-1.21397	-0.778701	-0.437259	0.00890208	0.0384836	0.377589
13400	Dmpk	mRNA	-1.5577	-1.08756	-0.471866	0.00900895	0.02761	0.510748
664609	Rhox4a	mRNA	-1.17395	-1.6622	0.480272	0.00931649	0.0164954	0.475965
14916	Guca2b	mRNA	-3.87692	-4.12709	0.241852	0.00960435	0.0140478	0.900471
24013	Grk1	mRNA	-1.64401	-0.810473	-0.826031	0.0100772	0.0480263	0.215176
109820	Pgc	mRNA	-1.26192	-1.28085	0.0243332	0.0102146	0.00202007	0.968616
208624	Alg3	mRNA	-1.19987	-1.07475	-0.120417	0.0106785	3.16e-06	0.804562
76686	Clip3	mRNA	-1.32395	-0.740151	-0.579131	0.0111934	0.0378837	0.32143
243912	Hspb6	mRNA	-1.54342	-0.915115	-0.621297	0.0121976	0.00957569	0.337624
18829	Ccl21a	mRNA	-9.75041	-8.32275	-1.43773	0.0125817	0.000255	0.562129
13640	Efna5	mRNA	-1.33121	-0.638289	-0.688021	0.0128569	0.0488796	0.193508
106529	Tecr	mRNA	-1.16255	-0.974701	-0.182487	0.0131376	6.49e-05	0.714917
11984	Atp6v0c	mRNA	-1.03901	-0.609968	-0.424357	0.0132734	0.000189	0.324788
239167	Synb	mRNA	-1.26669	-1.07346	-0.185531	0.0133846	0.00217731	0.751196
11997	Akr1b7	mRNA	-3.33682	-2.80292	-0.537594	0.0134625	0.000351	0.734727
23948	Mmp17	mRNA	-1.54389	-1.69573	0.145105	0.0135394	0.000568	0.838122
21804	Tgfb1i1	mRNA	-1.21477	-0.610483	-0.598554	0.0139276	0.0438241	0.275769
641361	Pinlyp	mRNA	-4.3916	-3.46107	-0.941112	0.0139981	0.00792221	0.662033
56188	Fxyd1	mRNA	-1.78332	-1.19087	-0.595699	0.0158034	0.0448485	0.456812
59090	Midn	mRNA	-1.23407	-0.830903	-0.394503	0.0159441	0.00225852	0.480036
16002	Igf2	mRNA	-1.03501	-1.12282	0.0932325	0.0182949	2.68e-05	0.849066
330485	Tmem145	mRNA	-1.21548	-1.27751	0.0630815	0.0185897	0.0130417	0.92177
69994	Rsc1a1	mRNA	-1.1093	-2.03147	0.926468	0.018793	2.41e-07	0.00585239
12889	Cplx1	mRNA	-1.0835	-1.51171	0.425499	0.018993	0.000342	0.350002
18131	Notch3	mRNA	-1.12077	-0.863002	-0.252575	0.020356	0.0232551	0.663291
18542	Pcolce	mRNA	-1.16943	-0.838014	-0.333635	0.0205821	0.0110744	0.538128
18027	Nfia	mRNA	-1.13012	-0.961682	-0.165959	0.0219194	0.00034	0.740062
17071	Ly6f	mRNA	-2.13883	-1.99485	-0.153179	0.0221744	0.0111742	0.870698
68468	Ly6g6c	mRNA	-1.1374	-0.908334	-0.225576	0.02273	0.0164748	0.675869
414077	Wdr83os	mRNA	-1.21695	-0.729658	-0.48036	0.0234328	0.00187094	0.390176
12336	Capns1	mRNA	-1.00629	-0.720365	-0.280101	0.0243119	2.19e-05	0.545553
76905	Lrg1	mRNA	-1.31589	-1.89574	0.578826	0.0244254	4.02e-06	0.327992
21415	Tcf7l1	mRNA	-1.28793	-1.13319	-0.146791	0.0246609	0.000554	0.815493
74175	Crct1	mRNA	1.07281	1.03515	0.0301389	0.0252677	0.0487617	0.966464
17064	Cd93	mRNA	-1.0938	-1.09098	0.0042787	0.025544	6.16e-05	0.993491
22776	Zim1	mRNA	1.03513	1.46412	-0.442609	0.0260444	1.26e-05	0.431609
20195	S100a11	mRNA	-1.14115	-0.380488	-0.753944	0.0260807	0.0236046	0.146291
70757	Hacd2	mRNA	-1.04639	-0.763118	-0.27751	0.0262167	0.00257391	0.586465
229722	5330417C22Rik	mRNA	-2.95988	-1.67886	-1.29068	0.0263973	0.010208	0.393691
56429	Dpt	mRNA	-3.83232	-2.0517	-1.79753	0.0271421	0.0473321	0.317288
12797	Cnn1	mRNA	-3.24601	-2.52599	-0.730644	0.0273823	0.0480226	0.649947
53324	Nptx2	mRNA	-1.53092	-1.77297	0.239895	0.0274256	0.0048834	0.742809
243755	Slc13a4	mRNA	-1.07817	-1.03607	-0.0363693	0.028488	0.00146886	0.945943
74383	Ubap2l	mRNA	-1.00817	-0.417207	-0.585117	0.0288438	0.046904	0.227191
67874	Rprm	mRNA	-3.07547	-2.73808	-0.353802	0.0288646	0.0264677	0.804487
16997	Ltbp2	mRNA	-1.12979	-1.57213	0.445575	0.0296187	3.2e-05	0.432407
14186	Fgfr4	mRNA	-1.18318	-1.17269	-0.00894626	0.0317402	0.0197443	0.989297
12489	Cd33	mRNA	1.09449	1.62355	-0.534127	0.0333589	0.00599407	0.415603
16402	Itga5	mRNA	-1.0408	-0.543759	-0.490103	0.0361223	0.0039436	0.338089
17829	Muc1	mRNA	-1.12833	-1.08356	-0.0367677	0.0366705	0.000535	0.951115
245007	Zbtb38	mRNA	1.19563	1.93273	-0.754255	0.0369217	0.0270537	0.365963
18643	Pfn1	mRNA	-1.05473	-0.745034	-0.302354	0.0375281	5.61e-05	0.565468
13984	Esx1	mRNA	-1.2803	-1.10001	-0.17113	0.0377683	0.000962	0.79549
14264	Fmod	mRNA	-1.20578	-1.30438	0.104943	0.0380381	0.00246633	0.876377
227327	B3gnt7	mRNA	-1.04565	-0.870469	-0.166796	0.0400467	0.00200891	0.761042
56358	Copz2	mRNA	-1.16273	-0.690949	-0.463936	0.0430885	0.00159021	0.421686
333193	Proser3	mRNA	-1.04935	-0.723502	-0.323846	0.0447155	0.0387689	0.543551
109648	Npy	mRNA	-1.62342	-1.32258	-0.305653	0.0454852	0.0238974	0.728258
68992	Zfp580	mRNA	-1.22114	-0.852933	-0.365141	0.0468564	0.0353753	0.565225
13386	Dlk1	mRNA	-1.00119	-0.994108	0.000774	0.049352	0.00288833	0.998947

## Sheet: Supplementary Table 3.3
Gene.ID	Gene.Symbol	Type
246133	Kcne2	mRNA
269120	Optc	mRNA
107585	Dio3	mRNA
16483	Kap	mRNA
70729	Nos1ap	mRNA
665378	Gm7609	mRNA
11754	Aoc3	mRNA
18619	Penk	mRNA
108075	Ltbp4	mRNA
70445	Cd248	mRNA
269513	Nkain3	mRNA
16011	Igfbp5	mRNA
16533	Kcnmb1	mRNA
504193	Npcd	mRNA
11932	Atp1b2	mRNA
18703	Pigr	mRNA
12843	Col1a2	mRNA
110956	D17H6S56E-5	mRNA
69852	Tcf23	mRNA
12111	Bgn	mRNA
594844	Tceal3	mRNA
100502825	Rpl37rt	mRNA
100039484	Gm2260	pseudo
100039503	Gm2274	pseudo
259300	Ehd2	mRNA
16336	Insl3	mRNA
18295	Ogn	mRNA
107589	Mylk	mRNA
15484	Hsd11b2	mRNA
18032	Nfix	mRNA
751865	Sap25	mRNA
64082	Popdc2	mRNA
14916	Guca2b	mRNA
24013	Grk1	mRNA
109820	Pgc	mRNA
208624	Alg3	mRNA
76686	Clip3	mRNA
243912	Hspb6	mRNA
18829	Ccl21a	mRNA
13640	Efna5	mRNA
106529	Tecr	mRNA
239167	Synb	mRNA
11997	Akr1b7	mRNA
23948	Mmp17	mRNA
21804	Tgfb1i1	mRNA
641361	Pinlyp	mRNA
56188	Fxyd1	mRNA
59090	Midn	mRNA
16002	Igf2	mRNA
330485	Tmem145	mRNA
69994	Rsc1a1	mRNA
12889	Cplx1	mRNA
18131	Notch3	mRNA
18027	Nfia	mRNA
68468	Ly6g6c	mRNA
414077	Wdr83os	mRNA
12336	Capns1	mRNA
76905	Lrg1	mRNA
21415	Tcf7l1	mRNA
17064	Cd93	mRNA
20195	S100a11	mRNA
70757	Hacd2	mRNA
229722	5330417C22Rik	mRNA
12797	Cnn1	mRNA
53324	Nptx2	mRNA
243755	Slc13a4	mRNA
74383	Ubap2l	mRNA
67874	Rprm	mRNA
16997	Ltbp2	mRNA
14186	Fgfr4	mRNA
16402	Itga5	mRNA
17829	Muc1	mRNA
18643	Pfn1	mRNA
13984	Esx1	mRNA
14264	Fmod	mRNA
227327	B3gnt7	mRNA
109648	Npy	mRNA
13386	Dlk1	mRNA
