# Supplementary material for: Exploiting sweet relief for preeclampsia by targeting autophagy-lysosomal machinery and proteinopathy
Source: Exp Mol Med. 2024 May 17;56(5):1206–20. doi: 10.1038/s12276-024-01234-x (PMC11148015; doi:10.1038/s12276-024-01234-x)
Supplement: Supplementary file 3 — Supplementary Table 4 [file 12276_2024_1234_MOESM3_ESM.xlsx]

## Sheet: Supplemental Table 4.1
Analysis Type:	PANTHER Overrepresentation Test (Released 20210224)
Annotation Version and Release Date:	GO Ontology database DOI: 10.5281/zenodo.5228828 Released 2021-08-18
Analyzed List:	upload_1 (Mus musculus)
Reference List:	Mus musculus (all genes in database)
Test Type:	FISHER
Correction:	FDR
GO biological process complete	Mus musculus - REFLIST (21988)	upload_1 (104)	upload_1 (expected)	upload_1 (over/under)	upload_1 (fold Enrichment)	upload_1 (raw P-value)	upload_1 (FDR)	GO Type
positive regulation of transmembrane transport (GO:0034764)	253	8	1.2	+	6.69	3.3e-05	0.0473	BP
regulation of metal ion transport (GO:0010959)	443	11	2.1	+	5.25	9.8e-06	0.0221	BP
positive regulation of cell migration (GO:0030335)	570	14	2.7	+	5.19	6.23e-07	0.00982	BP
positive regulation of cell motility (GO:2000147)	596	14	2.82	+	4.97	1.04e-06	0.00822	BP
positive regulation of cellular component movement (GO:0051272)	613	14	2.9	+	4.83	1.44e-06	0.00568	BP
positive regulation of locomotion (GO:0040017)	614	14	2.9	+	4.82	1.47e-06	0.00463	BP
regulation of cell migration (GO:0030334)	958	16	4.53	+	3.53	1.25e-05	0.0246	BP
regulation of cell motility (GO:2000145)	1012	16	4.79	+	3.34	2.42e-05	0.0382	BP
regulation of cellular component movement (GO:0051270)	1097	17	5.19	+	3.28	1.69e-05	0.0295	BP
regulation of localization (GO:0032879)	2915	33	13.79	+	2.39	1.32e-06	0.00693	BP
regulation of multicellular organismal process (GO:0051239)	2858	31	13.52	+	2.29	6.32e-06	0.0166	BP
recycling endosome membrane (GO:0055038)	52	4	0.25	+	16.26	0.000141	0.0396	CC
collagen-containing extracellular matrix (GO:0062023)	393	11	1.86	+	5.92	3.25e-06	0.00128	CC
extracellular matrix (GO:0031012)	523	13	2.47	+	5.26	1.42e-06	0.000933	CC
external encapsulating structure (GO:0030312)	525	13	2.48	+	5.24	1.48e-06	0.000729	CC
cell surface (GO:0009986)	1200	16	5.68	+	2.82	0.000175	0.043	CC
extracellular region (GO:0005576)	2843	35	13.45	+	2.6	5.1e-08	0.0001	CC
cell junction (GO:0030054)	1990	22	9.41	+	2.34	0.000192	0.0418	CC
cell periphery (GO:0071944)	5995	54	28.36	+	1.9	1.14e-07	0.000112	CC
plasma membrane (GO:0005886)	5494	45	25.99	+	1.73	5.53e-05	0.0181	CC
protein binding (GO:0005515)	9502	69	44.94	+	1.54	2.34e-06	0.0112	MF

## Sheet: Supplemental Table 4.2
Analysis Type:	PANTHER Overrepresentation Test (Released 20210224)
Annotation Version and Release Date:	GO Ontology database DOI: 10.5281/zenodo.5228828 Released 2021-08-18
Analyzed List:	upload_1 (Mus musculus)
Reference List:	Mus musculus (all genes in database)
Test Type:	FISHER
Correction:	FDR
GO biological process complete	Mus musculus - REFLIST (21988)	upload_1 (93)	upload_1 (expected)	upload_1 (over/under)	upload_1 (fold Enrichment)	upload_1 (raw P-value)	upload_1 (FDR)	GO Type
regulation of metal ion transport (GO:0010959)	443	11	1.87	+	5.87	3.29e-06	0.026	BP
positive regulation of cell migration (GO:0030335)	570	12	2.41	+	4.98	5.99e-06	0.0315	BP
positive regulation of cell motility (GO:2000147)	596	12	2.52	+	4.76	9.3e-06	0.0366	BP
positive regulation of cellular component movement (GO:0051272)	613	12	2.59	+	4.63	1.23e-05	0.0386	BP
positive regulation of locomotion (GO:0040017)	614	12	2.6	+	4.62	1.25e-05	0.0327	BP
regulation of localization (GO:0032879)	2915	30	12.33	+	2.43	2.05e-06	0.0322	BP
recycling endosome membrane (GO:0055038)	52	4	0.22	+	18.19	9.16e-05	0.03	CC
collagen-containing extracellular matrix (GO:0062023)	393	11	1.66	+	6.62	1.07e-06	0.000524	CC
extracellular matrix (GO:0031012)	523	13	2.21	+	5.88	3.88e-07	0.000381	CC
external encapsulating structure (GO:0030312)	525	13	2.22	+	5.85	4.04e-07	0.000265	CC
extracellular region (GO:0005576)	2843	32	12.02	+	2.66	1.03e-07	0.000203	CC
cell periphery (GO:0071944)	5995	45	25.36	+	1.77	1.87e-05	0.00733	CC

## Sheet: Supplemental Table 4.3
Analysis Type:	PANTHER Overrepresentation Test (Released 20210224)
Annotation Version and Release Date:	GO Ontology database DOI: 10.5281/zenodo.5228828 Released 2021-08-18
Analyzed List:	upload_1 (Mus musculus)
Reference List:	Mus musculus (all genes in database)
Test Type:	FISHER
Correction:	FDR
GO molecular function complete	Mus musculus - REFLIST (21988)	upload_1 (75)	upload_1 (expected)	upload_1 (over/under)	upload_1 (fold Enrichment)	upload_1 (raw P-value)	upload_1 (FDR)	GO Type
calcium ion binding (GO:0005509)	630	11	2.15	+	5.12	1.04e-05	0.0496	MF
recycling endosome membrane (GO:0055038)	52	4	0.18	+	22.55	3.96e-05	0.013	CC
collagen-containing extracellular matrix (GO:0062023)	393	10	1.34	+	7.46	1.07e-06	0.000523	CC
extracellular matrix (GO:0031012)	523	12	1.78	+	6.73	2.38e-07	0.000234	CC
external encapsulating structure (GO:0030312)	525	12	1.79	+	6.7	2.48e-07	0.000162	CC
extracellular region (GO:0005576)	2843	29	9.7	+	2.99	2.1e-08	4.13e-05	CC
cell periphery (GO:0071944)	5995	39	20.45	+	1.91	6.3e-06	0.00248	CC

## Sheet: Supplemental Table 4.4
Ingenuity Canonical Pathways	-log(p-value)	Ratio	Molecules
Hepatic Fibrosis / Hepatic Stellate Cell Activation	4.76	0.0361	CCL21,COL1A2,IGF2,IGFBP5,LY96,MYH11,VEGFD
Tumor Microenvironment Pathway	3.97	0.0335	COL1A2,CSPG4,IGF2,ITGA5,MMP17,VEGFD
Pulmonary Healing Signaling Pathway	2.82	0.0251	DLK1,MMP17,NOTCH3,TCF7L1,VEGFD
Agranulocyte Adhesion and Diapedesis	2.69	0.0234	AOC3,CCL21,ITGA5,MMP17,MYH11
Endocannabinoid Cancer Inhibition Pathway	2.49	0.0276	GNAO1,SNAI2,TCF7L1,VEGFD
HOTAIR Regulatory Pathway	2.31	0.0245	COL1A2,MMP17,SNAI2,TCF7L1
Regulation of the Epithelial-Mesenchymal Transition Pathway	2.04	0.0205	FGFR4,NOTCH3,SNAI2,TCF7L1
ILK Signaling	2.02	0.0202	MYH11,SNAI2,TGFB1I1,VEGFD
Ephrin Receptor Signaling	2	0.0199	EFNA5,GNAO1,ITGA5,VEGFD
Pulmonary Fibrosis Idiopathic Signaling Pathway	1.92	0.0153	COL1A2,FGFR4,MMP17,NOTCH3,TCF7L1
Integrin Signaling	1.91	0.0188	CAPNS1,ITGA5,MYLK,PFN1
Thyronamine and Iodothyronamine Metabolism	1.9	0.333	DIO3
Thyroid Hormone Metabolism I (via Deiodination)	1.9	0.333	DIO3
Regulation of Actin-based Motility by Rho	1.9	0.0259	ITGA5,MYLK,PFN1
Phenylethylamine Degradation I	1.78	0.25	AOC3
Actin Cytoskeleton Signaling	1.71	0.0163	ITGA5,MYH11,MYLK,PFN1
Axonal Guidance Signaling	1.7	0.0118	EFNA5,GNAO1,ITGA5,MMP17,PFN1,VEGFD
Phototransduction Pathway	1.67	0.037	GRK1,GUCA2B
PCP (Planar Cell Polarity) Pathway	1.58	0.0333	PFN1,ROR2
Colorectal Cancer Metastasis Signaling	1.57	0.0148	GNAO1,MMP17,TCF7L1,VEGFD
Epithelial Adherens Junction Signaling	1.55	0.0191	NOTCH3,SNAI2,TCF7L1
Opioid Signaling Pathway	1.53	0.0144	GNAO1,GRK1,PENK,TCF7L1
Hepatic Fibrosis Signaling Pathway	1.51	0.0119	COL1A2,ITGA5,MYLK,TCF7L1,VEGFD
Human Embryonic Stem Cell Pluripotency	1.49	0.0181	FGFR4,GNAO1,TCF7L1
Dolichyl-diphosphooligosaccharide Biosynthesis	1.39	0.1	ALG3
Granulocyte Adhesion and Diapedesis	1.35	0.0159	CCL21,MMP17,THY1
BEX2 Signaling Pathway	1.34	0.0247	TCF7L1,VEGFD
Role of Macrophages, Fibroblasts and Endothelial Cells in Rheumatoid Arthritis	1.32	0.0123	GNAO1,ROR2,TCF7L1,VEGFD
Regulation Of The Epithelial Mesenchymal Transition In Development Pathway	1.29	0.023	SNAI2,TCF7L1
γ-glutamyl Cycle	1.28	0.0769	GGT5
Regulation of Cellular Mechanics by Calpain Protease	1.27	0.0225	CAPNS1,ITGA5
HIF1α Signaling	1.25	0.0144	IGF2,MMP17,VEGFD
Leukotriene Biosynthesis	1.22	0.0667	GGT5
RHOGDI Signaling	1.21	0.014	GNAO1,ITGA5,MYH11
p53 Signaling	1.2	0.0204	RPRM,SNAI2
VEGF Signaling	1.19	0.0202	SH2D2A,VEGFD
Osteoarthritis Pathway	1.13	0.0128	ITGA5,TCF7L1,VEGFD
Amyotrophic Lateral Sclerosis Signaling	1.08	0.0174	CAPNS1,VEGFD
Glutaryl-CoA Degradation	1.08	0.0476	HACD2
Bladder Cancer Signaling	1.07	0.0172	MMP17,VEGFD
FAK Signaling	1.07	0.0171	CAPNS1,ITGA5
PAK Signaling	1.06	0.0169	ITGA5,MYLK
The Visual Cycle	1.06	0.0455	Akr1b7
Wound Healing Signaling Pathway	1.05	0.0119	COL1A2,SNAI2,VEGFD
Estrogen Receptor Signaling	1.04	0.00985	GNAO1,IGF2,MMP17,VEGFD
Sperm Motility	1.04	0.0118	FGFR4,GNAO1,ROR2
IL-15 Production	1.03	0.0163	FGFR4,ROR2
RHOA Signaling	1.02	0.0161	MYLK,PFN1
Signaling by Rho Family GTPases	0.991	0.0112	GNAO1,ITGA5,MYLK
Gluconeogenesis I	0.987	0.0385	ENO2
Apelin Liver Signaling Pathway	0.987	0.0385	COL1A2
Tryptophan Degradation X (Mammalian, via Tryptamine)	0.971	0.037	Akr1b7
Glycolysis I	0.971	0.037	ENO2
CCR3 Signaling in Eosinophils	0.963	0.0148	GNAO1,MYLK
Adipogenesis pathway	0.963	0.0148	DLK1,FGFR4
Tryptophan Degradation III (Eukaryotic)	0.955	0.0357	HACD2
Oxytocin Signaling Pathway	0.951	0.0108	GNAO1,MYH11,MYLK
MSP-RON Signaling In Cancer Cells Pathway	0.947	0.0145	TCF7L1,VEGFD
Methylglyoxal Degradation III	0.943	0.0345	Akr1b7
Dilated Cardiomyopathy Signaling Pathway	0.896	0.0135	CNN1,MYH11
Cellular Effects of Sildenafil (Viagra)	0.889	0.0134	MYH11,MYLK
PTEN Signaling	0.886	0.0133	FGFR4,ITGA5
Semaphorin Neuronal Repulsive Signaling Pathway	0.883	0.0132	CSPG4,ITGA5
MIF-mediated Glucocorticoid Regulation	0.854	0.0278	LY96
Ovarian Cancer Signaling	0.851	0.0127	TCF7L1,VEGFD
Aryl Hydrocarbon Receptor Signaling	0.845	0.0126	NFIA,NFIX
Notch Signaling	0.833	0.0263	NOTCH3
Aldosterone Signaling in Epithelial Cells	0.824	0.0122	HSPB6,KCNMB1
Inhibition of Matrix Metalloproteases	0.821	0.0256	MMP17
Thyroid Hormone Metabolism II (via Conjugation and/or Degradation)	0.812	0.025	DIO3
Androgen Signaling	0.804	0.0118	GNAO1,TGFB1I1
Intrinsic Prothrombin Activation Pathway	0.793	0.0238	COL1A2
Retinoate Biosynthesis I	0.793	0.0238	Akr1b7
WNT/β-catenin Signaling	0.788	0.0116	GNAO1,TCF7L1
MIF Regulation of Innate Immunity	0.775	0.0227	LY96
G Protein Signaling Mediated by Tubby	0.775	0.0227	GNAO1
Tight Junction Signaling	0.77	0.0112	MYH11,MYLK
Retinol Biosynthesis	0.757	0.0217	Akr1b7
iNOS Signaling	0.747	0.0213	LY96
nNOS Signaling in Neurons	0.747	0.0213	CAPNS1
Ephrin A Signaling	0.747	0.0213	EFNA5
Apelin Muscle Signaling Pathway	0.74	0.0208	GNAO1
Cell Cycle: G2/M DNA Damage Checkpoint Regulation	0.724	0.02	RPRM
Hepatic Cholestasis	0.721	0.0105	FGFR4,LY96
Regulation Of The Epithelial Mesenchymal Transition By Growth Factors Pathway	0.719	0.0104	FGFR4,SNAI2
Amyloid Processing	0.717	0.0196	CAPNS1
Leukocyte Extravasation Signaling	0.714	0.0104	MMP17,THY1
Clathrin-mediated Endocytosis Signaling	0.714	0.0104	ITGA5,VEGFD
Transcriptional Regulatory Network in Embryonic Stem Cells	0.695	0.0185	TCF7L1
CSDE1 Signaling Pathway	0.68	0.0179	SNAI2
IL-8 Signaling	0.658	0.00948	GNAO1,VEGFD
Thrombin Signaling	0.654	0.00943	GNAO1,MYLK
Stearate Biosynthesis I (Animals)	0.635	0.0159	TECR
Role of Osteoblasts, Osteoclasts and Chondrocytes in Rheumatoid Arthritis	0.62	0.00893	ITGA5,TCF7L1
Protein Kinase A Signaling	0.616	0.00737	GRK1,MYLK,TCF7L1
Growth Hormone Signaling	0.59	0.0141	IGF2
Melatonin Signaling	0.585	0.0139	GNAO1
Basal Cell Carcinoma Signaling	0.585	0.0139	TCF7L1
ERK5 Signaling	0.585	0.0139	SH2D2A
Ephrin B Signaling	0.585	0.0139	GNAO1
Caveolar-mediated Endocytosis Signaling	0.569	0.0133	ITGA5
Leptin Signaling in Obesity	0.564	0.0132	NPY
Macropinocytosis Signaling	0.564	0.0132	ITGA5
TREM1 Signaling	0.559	0.013	ITGA5
VDR/RXR Activation	0.554	0.0128	IGFBP5
Role of WNT/GSK-3β Signaling in the Pathogenesis of Influenza	0.554	0.0128	TCF7L1
Toll-like Receptor Signaling	0.554	0.0128	LY96
Thyroid Cancer Signaling	0.55	0.0127	TCF7L1
TR/RXR Activation	0.527	0.0119	DIO3
VEGF Family Ligand-Receptor Interactions	0.527	0.0119	VEGFD
PEDF Signaling	0.527	0.0119	TCF7L1
FGF Signaling	0.527	0.0119	FGFR4
Prolactin Signaling	0.519	0.0116	KCNMB1
Acute Myeloid Leukemia Signaling	0.499	0.011	TCF7L1
Actin Nucleation by ARP-WASP Complex	0.491	0.0108	ITGA5
Huntington's Disease Signaling	0.484	0.00712	CAPNS1,PENK
IL-1 Signaling	0.48	0.0104	GNAO1
Apelin Cardiomyocyte Signaling Pathway	0.469	0.0101	MYLK
Virus Entry via Endocytic Pathways	0.452	0.00962	ITGA5
Mouse Embryonic Stem Cell Pluripotency	0.452	0.00962	TCF7L1
IGF-1 Signaling	0.452	0.00962	IGFBP5
Apoptosis Signaling	0.452	0.00962	CAPNS1
α-Adrenergic Signaling	0.439	0.00926	GNAO1
Paxillin Signaling	0.439	0.00926	ITGA5
Synaptogenesis Signaling Pathway	0.423	0.00637	CPLX1,EFNA5
Neuregulin Signaling	0.411	0.00855	ITGA5
Nitric Oxide Signaling in the Cardiovascular System	0.406	0.0084	VEGFD
Role of NANOG in Mammalian Embryonic Stem Cell Pluripotency	0.403	0.00833	TCF7L1
Neuroprotective Role of THOP1 in Alzheimer's Disease	0.403	0.00833	SERPINA3
Th1 Pathway	0.397	0.0082	NOTCH3
LXR/RXR Activation	0.395	0.00813	LY96
Gαs Signaling	0.395	0.00813	GNAO1
Glioma Signaling	0.391	0.00806	IGF2
Endocannabinoid Developing Neuron Pathway	0.389	0.008	GNAO1
FXR/RXR Activation	0.386	0.00794	FGFR4
Reelin Signaling in Neurons	0.386	0.00794	ITGA5
Pancreatic Adenocarcinoma Signaling	0.386	0.00794	VEGFD
GP6 Signaling Pathway	0.384	0.00787	COL1A2
G Beta Gamma Signaling	0.379	0.00775	GNAO1
fMLP Signaling in Neutrophils	0.374	0.00763	GNAO1
Atherosclerosis Signaling	0.374	0.00763	COL1A2
HGF Signaling	0.372	0.00758	ITGA5
GABA Receptor Signaling	0.369	0.00752	GNAO1
STAT3 Pathway	0.365	0.00741	FGFR4
White Adipose Tissue Browning Pathway	0.362	0.00735	FGFR4
Th2 Pathway	0.36	0.0073	NOTCH3
RAC Signaling	0.357	0.00725	ITGA5
Gαi Signaling	0.353	0.00714	GNAO1
Apelin Endothelial Signaling Pathway	0.35	0.00709	GNAO1
Corticotropin Releasing Hormone Signaling	0.333	0.00671	GNAO1
Endocannabinoid Neuronal Synapse Pathway	0.333	0.00671	GNAO1
Factors Promoting Cardiogenesis in Vertebrates	0.329	0.00662	TCF7L1
Relaxin Signaling	0.321	0.00645	GNAO1
Necroptosis Signaling Pathway	0.316	0.00637	CAPNS1
eNOS Signaling	0.312	0.00629	VEGFD
CXCR4 Signaling	0.294	0.00592	GNAO1
Gαq Signaling	0.292	0.00588	GNAO1
Glioblastoma Multiforme Signaling	0.291	0.00585	IGF2
Th1 and Th2 Activation Pathway	0.289	0.00581	NOTCH3
Cardiac β-adrenergic Signaling	0.279	0.00562	GNAO1
Regulation of eIF4 and p70S6K Signaling	0.277	0.00559	ITGA5
D-myo-inositol (1,4,5,6)-Tetrakisphosphate Biosynthesis	0.277	0.00559	HACD2
D-myo-inositol (3,4,5,6)-tetrakisphosphate Biosynthesis	0.277	0.00559	HACD2
Acute Phase Response Signaling	0.268	0.00541	SERPINA3
IL-17 Signaling	0.264	0.00535	VEGFD
3-phosphoinositide Degradation	0.258	0.00524	HACD2
Endothelin-1 Signaling	0.256	0.00521	GNAO1
Phagosome Formation	0.256	0.00434	ITGA5,MYH11,MYLK
Synaptic Long Term Depression	0.253	0.00513	GNAO1
Molecular Mechanisms of Cancer	0.253	0.00447	GNAO1,ITGA5
D-myo-inositol-5-phosphate Metabolism	0.253	0.00513	HACD2
G-Protein Coupled Receptor Signaling	0.249	0.00428	GNAO1,GRK1,MYLK
Natural Killer Cell Signaling	0.246	0.00503	COL1A2
PI3K/AKT Signaling	0.246	0.00503	ITGA5
Adrenomedullin signaling pathway	0.246	0.00503	MYLK
RAR Activation	0.24	0.0049	Akr1b7
3-phosphoinositide Biosynthesis	0.239	0.00488	HACD2
Sertoli Cell-Sertoli Cell Junction Signaling	0.237	0.00485	ITGA5
mTOR Signaling	0.229	0.00472	VEGFD
ERK/MAPK Signaling	0.227	0.00467	ITGA5
Calcium Signaling	0.224	0.00463	MYH11
Neurovascular Coupling Signaling Pathway	0.213	0.00444	KCNMB1
cAMP-mediated signaling	0.204	0.00429	GNAO1
Superpathway of Inositol Phosphate Compounds	0.203	0.00427	HACD2
NRF2-mediated Oxidative Stress Response	0.2	0.00422	EPHX1
LPS/IL-1 Mediated Inhibition of RXR Function	0	0.00394	LY96
Role of NFAT in Regulation of the Immune Response	0	0.0017	GNAO1
CCR5 Signaling in Macrophages	0	0.002	GNAO1
Dendritic Cell Maturation	0	0.00169	COL1A2
Cardiac Hypertrophy Signaling	0	0.00385	GNAO1
CREB Signaling in Neurons	0	0.00331	FGFR4,GNAO1
CDC42 Signaling	0	0.00348	ITGA5,MYLK
AMPK Signaling	0	0.00413	GNAO1
Phospholipase C Signaling	0	0.00148	ITGA5
Altered T Cell and B Cell Signaling in Rheumatoid Arthritis	0	0.00203	CCL21
Breast Cancer Regulation by Stathmin1	0	0.00169	VEGFD
TEC Kinase Signaling	0	0.00345	GNAO1,ITGA5
SAPK/JNK Signaling	0	0.00199	SH2D2A
Protein Ubiquitination Pathway	0	0.00364	HSPB6
NF-κB Signaling	0	0.00175	FGFR4
T Cell Receptor Signaling	0	0.00163	TCF7L1
Cardiac Hypertrophy Signaling (Enhanced)	0	0.00369	FGFR4,ITGA5
Senescence Pathway	0	0.00337	CAPNS1

## Sheet: Supplemental Table 4.5
Ingenuity Canonical Pathways	-log(p-value)	Ratio	Molecules
Hepatic Fibrosis / Hepatic Stellate Cell Activation	5.13	0.0361	ACTA2,CCL21,COL1A2,CSF1,IGF2,IGFBP5,MYL9
Regulation of Actin-based Motility by Rho	4.16	0.0431	ACTA2,ITGA5,MYL9,MYLK,PFN1
Integrin Signaling	3.87	0.0282	ACTA2,CAPNS1,ITGA5,MYL9,MYLK,PFN1
Agranulocyte Adhesion and Diapedesis	3.86	0.028	ACTA2,AOC3,CCL21,ITGA5,MMP17,MYL9
Tumor Microenvironment Pathway	3.28	0.0279	COL1A2,CSF1,IGF2,ITGA5,MMP17
RHOA Signaling	2.95	0.0323	ACTA2,MYL9,MYLK,PFN1
Pulmonary Fibrosis Idiopathic Signaling Pathway	2.89	0.0184	ACTA2,COL1A2,FGFR4,MMP17,NOTCH3,TCF7L1
Actin Cytoskeleton Signaling	2.68	0.0204	ACTA2,ITGA5,MYL9,MYLK,PFN1
Hepatic Fibrosis Signaling Pathway	2.35	0.0143	ACTA2,COL1A2,ITGA5,MYL9,MYLK,TCF7L1
Pulmonary Healing Signaling Pathway	2.21	0.0201	DLK1,MMP17,NOTCH3,TCF7L1
FAK Signaling	2.04	0.0256	ACTA2,CAPNS1,ITGA5
PAK Signaling	2.03	0.0254	ITGA5,MYL9,MYLK
Thyronamine and Iodothyronamine Metabolism	1.96	0.333	DIO3
Thyroid Hormone Metabolism I (via Deiodination)	1.96	0.333	DIO3
Phenylethylamine Degradation I	1.84	0.25	AOC3
Phototransduction Pathway	1.77	0.037	GRK1,GUCA2B
Signaling by Rho Family GTPases	1.77	0.0149	ACTA2,ITGA5,MYL9,MYLK
Dilated Cardiomyopathy Signaling Pathway	1.76	0.0203	ACTA2,CNN1,MYL9
Cellular Effects of Sildenafil (Viagra)	1.76	0.0201	ACTA2,MYL9,MYLK
MSP-RON Signaling Pathway	1.71	0.0345	ACTA2,CSF1
HOTAIR Regulatory Pathway	1.65	0.0184	COL1A2,MMP17,TCF7L1
Tight Junction Signaling	1.56	0.0169	ACTA2,MYL9,MYLK
Caveolar-mediated Endocytosis Signaling	1.51	0.0267	ACTA2,ITGA5
Macropinocytosis Signaling	1.5	0.0263	CSF1,ITGA5
Clathrin-mediated Endocytosis Signaling	1.47	0.0155	AAK1,ACTA2,ITGA5
Regulation of the Epithelial-Mesenchymal Transition Pathway	1.45	0.0154	FGFR4,NOTCH3,TCF7L1
Dolichyl-diphosphooligosaccharide Biosynthesis	1.44	0.1	ALG3
ILK Signaling	1.44	0.0152	ACTA2,MYL9,TGFB1I1
Axonal Guidance Signaling	1.41	0.00984	EFNA5,ITGA5,MMP17,MYL9,PFN1
Regulation of Cellular Mechanics by Calpain Protease	1.37	0.0225	CAPNS1,ITGA5
Hematopoiesis from Multipotent Stem Cells	1.36	0.0833	CSF1
RHOGDI Signaling	1.35	0.014	ACTA2,ITGA5,MYL9
Role of Osteoblasts, Osteoclasts and Chondrocytes in Rheumatoid Arthritis	1.31	0.0134	CSF1,ITGA5,TCF7L1
Apelin Cardiomyocyte Signaling Pathway	1.29	0.0202	MYL9,MYLK
Virus Entry via Endocytic Pathways	1.25	0.0192	ACTA2,ITGA5
Paxillin Signaling	1.22	0.0185	ACTA2,ITGA5
Protein Kinase A Signaling	1.2	0.00983	GRK1,MYL9,MYLK,TCF7L1
Glutaryl-CoA Degradation	1.13	0.0476	HACD2
The Visual Cycle	1.11	0.0455	Akr1b7
Opioid Signaling Pathway	1.08	0.0108	GRK1,PENK,TCF7L1
Atherosclerosis Signaling	1.08	0.0153	COL1A2,CSF1
Adipogenesis pathway	1.06	0.0148	DLK1,FGFR4
Apelin Liver Signaling Pathway	1.04	0.0385	COL1A2
MSP-RON Signaling In Cancer Cells Pathway	1.04	0.0145	ACTA2,TCF7L1
Tryptophan Degradation X (Mammalian, via Tryptamine)	1.02	0.037	Akr1b7
Tryptophan Degradation III (Eukaryotic)	1.01	0.0357	HACD2
Methylglyoxal Degradation III	0.996	0.0345	Akr1b7
PTEN Signaling	0.979	0.0133	FGFR4,ITGA5
Semaphorin Neuronal Repulsive Signaling Pathway	0.975	0.0132	ITGA5,MYL9
Epithelial Adherens Junction Signaling	0.947	0.0127	NOTCH3,TCF7L1
Aryl Hydrocarbon Receptor Signaling	0.936	0.0126	NFIA,NFIX
Aldosterone Signaling in Epithelial Cells	0.914	0.0122	HSPB6,KCNMB1
Human Embryonic Stem Cell Pluripotency	0.907	0.012	FGFR4,TCF7L1
Notch Signaling	0.886	0.0263	NOTCH3
Inhibition of Matrix Metalloproteases	0.873	0.0256	MMP17
Thyroid Hormone Metabolism II (via Conjugation and/or Degradation)	0.863	0.025	DIO3
Mechanisms of Viral Exit from Host Cells	0.854	0.0244	ACTA2
Intrinsic Prothrombin Activation Pathway	0.845	0.0238	COL1A2
Retinoate Biosynthesis I	0.845	0.0238	Akr1b7
Granulocyte Adhesion and Diapedesis	0.815	0.0106	CCL21,MMP17
Retinol Biosynthesis	0.807	0.0217	Akr1b7
Leukocyte Extravasation Signaling	0.801	0.0104	ACTA2,MMP17
nNOS Signaling in Neurons	0.799	0.0213	CAPNS1
Ephrin A Signaling	0.799	0.0213	EFNA5
Cell Cycle: G2/M DNA Damage Checkpoint Regulation	0.775	0.02	RPRM
Ephrin Receptor Signaling	0.775	0.00995	EFNA5,ITGA5
Amyloid Processing	0.767	0.0196	CAPNS1
Sertoli Cell-Sertoli Cell Junction Signaling	0.757	0.00971	ACTA2,ITGA5
HIF1α Signaling	0.752	0.00962	IGF2,MMP17
Transcriptional Regulatory Network in Embryonic Stem Cells	0.745	0.0185	TCF7L1
Thrombin Signaling	0.738	0.00943	MYL9,MYLK
Estrogen Receptor Signaling	0.728	0.00739	IGF2,MMP17,MYL9
Calcium Signaling	0.726	0.00926	ACTA2,MYL9
PCP (Planar Cell Polarity) Pathway	0.703	0.0167	PFN1
Stearate Biosynthesis I (Animals)	0.684	0.0159	TECR
Osteoarthritis Pathway	0.674	0.00855	ITGA5,TCF7L1
Pyridoxal 5'-phosphate Salvage Pathway	0.666	0.0152	DMPK
Remodeling of Epithelial Adherens Junctions	0.656	0.0147	ACTA2
Agrin Interactions at Neuromuscular Junction	0.644	0.0143	ACTA2
Growth Hormone Signaling	0.638	0.0141	IGF2
Basal Cell Carcinoma Signaling	0.633	0.0139	TCF7L1
Wound Healing Signaling Pathway	0.627	0.00794	ACTA2,COL1A2
Leptin Signaling in Obesity	0.613	0.0132	NPY
TREM1 Signaling	0.607	0.013	ITGA5
VDR/RXR Activation	0.602	0.0128	IGFBP5
Role of WNT/GSK-3β Signaling in the Pathogenesis of Influenza	0.602	0.0128	TCF7L1
Thyroid Cancer Signaling	0.599	0.0127	TCF7L1
BEX2 Signaling Pathway	0.588	0.0123	TCF7L1
Colorectal Cancer Metastasis Signaling	0.582	0.00738	MMP17,TCF7L1
TR/RXR Activation	0.575	0.0119	DIO3
PEDF Signaling	0.575	0.0119	TCF7L1
FGF Signaling	0.575	0.0119	FGFR4
Prolactin Signaling	0.567	0.0116	KCNMB1
Oxytocin Signaling Pathway	0.564	0.00717	MYL9,MYLK
Regulation Of The Epithelial Mesenchymal Transition In Development Pathway	0.562	0.0115	TCF7L1
Huntington's Disease Signaling	0.559	0.00712	CAPNS1,PENK
Acute Myeloid Leukemia Signaling	0.545	0.011	TCF7L1
Crosstalk between Dendritic Cells and Natural Killer Cells	0.545	0.011	ACTA2
Actin Nucleation by ARP-WASP Complex	0.538	0.0108	ITGA5
Fcγ Receptor-mediated Phagocytosis in Macrophages and Monocytes	0.533	0.0106	ACTA2
Death Receptor Signaling	0.526	0.0104	ACTA2
p53 Signaling	0.519	0.0102	RPRM
Salvage Pathways of Pyrimidine Ribonucleotides	0.519	0.0102	DMPK
VEGF Signaling	0.514	0.0101	ACTA2
Mouse Embryonic Stem Cell Pluripotency	0.498	0.00962	TCF7L1
IGF-1 Signaling	0.498	0.00962	IGFBP5
Apoptosis Signaling	0.498	0.00962	CAPNS1
Synaptogenesis Signaling Pathway	0.495	0.00637	CPLX1,EFNA5
Role of Macrophages, Fibroblasts and Endothelial Cells in Rheumatoid Arthritis	0.472	0.00613	CSF1,TCF7L1
Role of MAPK Signaling in Promoting the Pathogenesis of Influenza	0.467	0.00885	ATP6V0C
Amyotrophic Lateral Sclerosis Signaling	0.462	0.0087	CAPNS1
Bladder Cancer Signaling	0.458	0.00862	MMP17
Role of Tissue Factor in Cancer	0.458	0.00862	CSF1
Neuregulin Signaling	0.456	0.00855	ITGA5
CDC42 Signaling	0.452	0.00522	ITGA5,MYL9,MYLK
Role of NANOG in Mammalian Embryonic Stem Cell Pluripotency	0.447	0.00833	TCF7L1
Th1 Pathway	0.441	0.0082	NOTCH3
IL-15 Production	0.439	0.00813	FGFR4
Glioma Signaling	0.435	0.00806	IGF2
FXR/RXR Activation	0.431	0.00794	FGFR4
Reelin Signaling in Neurons	0.431	0.00794	ITGA5
GP6 Signaling Pathway	0.427	0.00787	COL1A2
HGF Signaling	0.415	0.00758	ITGA5
Gα12/13 Signaling	0.412	0.00752	MYL9
CCR3 Signaling in Eosinophils	0.407	0.00741	MYLK
STAT3 Pathway	0.407	0.00741	FGFR4
White Adipose Tissue Browning Pathway	0.405	0.00735	FGFR4
Th2 Pathway	0.402	0.0073	NOTCH3
RAC Signaling	0.399	0.00725	ITGA5
Iron homeostasis signaling pathway	0.397	0.00719	ATP6V0C
Endocannabinoid Cancer Inhibition Pathway	0.383	0.0069	TCF7L1
Factors Promoting Cardiogenesis in Vertebrates	0.37	0.00662	TCF7L1
Necroptosis Signaling Pathway	0.357	0.00637	CAPNS1
Ovarian Cancer Signaling	0.355	0.00633	TCF7L1
Phagosome Maturation	0.353	0.00629	ATP6V0C
CXCR4 Signaling	0.333	0.00592	MYL9
Androgen Signaling	0.333	0.00592	TGFB1I1
Phagosome Formation	0.331	0.00434	ITGA5,MYL9,MYLK
Germ Cell-Sertoli Cell Junction Signaling	0.33	0.00585	ACTA2
Glioblastoma Multiforme Signaling	0.33	0.00585	IGF2
Th1 and Th2 Activation Pathway	0.328	0.00581	NOTCH3
WNT/β-catenin Signaling	0.326	0.00578	TCF7L1
G-Protein Coupled Receptor Signaling	0.321	0.00428	GRK1,MYL9,MYLK
Regulation of eIF4 and p70S6K Signaling	0.316	0.00559	ITGA5
D-myo-inositol (1,4,5,6)-Tetrakisphosphate Biosynthesis	0.316	0.00559	HACD2
D-myo-inositol (3,4,5,6)-tetrakisphosphate Biosynthesis	0.316	0.00559	HACD2
Hepatic Cholestasis	0.296	0.00524	FGFR4
3-phosphoinositide Degradation	0.296	0.00524	HACD2
Regulation Of The Epithelial Mesenchymal Transition By Growth Factors Pathway	0.294	0.00521	FGFR4
D-myo-inositol-5-phosphate Metabolism	0.29	0.00513	HACD2
Gap Junction Signaling	0.286	0.00505	ACTA2
Natural Killer Cell Signaling	0.284	0.00503	COL1A2
PI3K/AKT Signaling	0.284	0.00503	ITGA5
Adrenomedullin signaling pathway	0.284	0.00503	MYLK
RAR Activation	0.277	0.0049	Akr1b7
3-phosphoinositide Biosynthesis	0.275	0.00488	HACD2
IL-8 Signaling	0.267	0.00474	MYL9
Altered T Cell and B Cell Signaling in Rheumatoid Arthritis	0.266	0.00407	CCL21,CSF1
ERK/MAPK Signaling	0.263	0.00467	ITGA5
EIF2 Signaling	0.249	0.00446	ACTA2
Neurovascular Coupling Signaling Pathway	0.249	0.00444	KCNMB1
Superpathway of Inositol Phosphate Compounds	0.237	0.00427	HACD2
NRF2-mediated Oxidative Stress Response	0.234	0.00422	ACTA2
Cardiac Hypertrophy Signaling (Enhanced)	0.226	0.00369	FGFR4,ITGA5
Sperm Motility	0.215	0.00392	FGFR4
Cardiac Hypertrophy Signaling	0.21	0.00385	MYL9
Dendritic Cell Maturation	0	0.00169	COL1A2
Molecular Mechanisms of Cancer	0	0.00224	ITGA5
CREB Signaling in Neurons	0	0.00166	FGFR4
Phospholipase C Signaling	0	0.00295	ITGA5,MYL9
Hematopoiesis from Pluripotent Stem Cells	0	0.00226	CSF1
TEC Kinase Signaling	0	0.00345	ACTA2,ITGA5
Protein Ubiquitination Pathway	0	0.00364	HSPB6
NF-κB Signaling	0	0.00175	FGFR4
T Cell Receptor Signaling	0	0.00163	TCF7L1
Senescence Pathway	0	0.00337	CAPNS1

## Sheet: Supplemental Table 4.6
Ingenuity Canonical Pathways	-log(p-value)	Ratio	Molecules
Tumor Microenvironment Pathway	2.71	0.0223	COL1A2,IGF2,ITGA5,MMP17
Hepatic Fibrosis / Hepatic Stellate Cell Activation	2.58	0.0206	CCL21,COL1A2,IGF2,IGFBP5
Pulmonary Fibrosis Idiopathic Signaling Pathway	2.56	0.0153	COL1A2,FGFR4,MMP17,NOTCH3,TCF7L1
Pulmonary Healing Signaling Pathway	2.54	0.0201	DLK1,MMP17,NOTCH3,TCF7L1
Integrin Signaling	2.44	0.0188	CAPNS1,ITGA5,MYLK,PFN1
Agranulocyte Adhesion and Diapedesis	2.43	0.0187	AOC3,CCL21,ITGA5,MMP17
Regulation of Actin-based Motility by Rho	2.31	0.0259	ITGA5,MYLK,PFN1
Thyronamine and Iodothyronamine Metabolism	2.05	0.333	DIO3
Thyroid Hormone Metabolism I (via Deiodination)	2.05	0.333	DIO3
Phototransduction Pathway	1.95	0.037	GRK1,GUCA2B
Phenylethylamine Degradation I	1.93	0.25	AOC3
HOTAIR Regulatory Pathway	1.9	0.0184	COL1A2,MMP17,TCF7L1
Regulation of the Epithelial-Mesenchymal Transition Pathway	1.7	0.0154	FGFR4,NOTCH3,TCF7L1
Regulation of Cellular Mechanics by Calpain Protease	1.55	0.0225	CAPNS1,ITGA5
Dolichyl-diphosphooligosaccharide Biosynthesis	1.54	0.1	ALG3
Hepatic Fibrosis Signaling Pathway	1.45	0.00955	COL1A2,ITGA5,MYLK,TCF7L1
Actin Cytoskeleton Signaling	1.44	0.0122	ITGA5,MYLK,PFN1
FAK Signaling	1.33	0.0171	CAPNS1,ITGA5
PAK Signaling	1.32	0.0169	ITGA5,MYLK
Opioid Signaling Pathway	1.31	0.0108	GRK1,PENK,TCF7L1
RHOA Signaling	1.28	0.0161	MYLK,PFN1
Glutaryl-CoA Degradation	1.22	0.0476	HACD2
Adipogenesis pathway	1.22	0.0148	DLK1,FGFR4
The Visual Cycle	1.2	0.0455	Akr1b7
Axonal Guidance Signaling	1.2	0.00787	EFNA5,ITGA5,MMP17,PFN1
PTEN Signaling	1.14	0.0133	FGFR4,ITGA5
Apelin Liver Signaling Pathway	1.13	0.0385	COL1A2
Tryptophan Degradation X (Mammalian, via Tryptamine)	1.11	0.037	Akr1b7
Epithelial Adherens Junction Signaling	1.1	0.0127	NOTCH3,TCF7L1
Tryptophan Degradation III (Eukaryotic)	1.1	0.0357	HACD2
Aryl Hydrocarbon Receptor Signaling	1.1	0.0126	NFIA,NFIX
Methylglyoxal Degradation III	1.09	0.0345	Akr1b7
Aldosterone Signaling in Epithelial Cells	1.07	0.0122	HSPB6,KCNMB1
Human Embryonic Stem Cell Pluripotency	1.06	0.012	FGFR4,TCF7L1
Notch Signaling	0.975	0.0263	NOTCH3
Granulocyte Adhesion and Diapedesis	0.971	0.0106	CCL21,MMP17
Inhibition of Matrix Metalloproteases	0.963	0.0256	MMP17
Thyroid Hormone Metabolism II (via Conjugation and/or Degradation)	0.951	0.025	DIO3
Intrinsic Prothrombin Activation Pathway	0.932	0.0238	COL1A2
Retinoate Biosynthesis I	0.932	0.0238	Akr1b7
Protein Kinase A Signaling	0.924	0.00737	GRK1,MYLK,TCF7L1
Ephrin Receptor Signaling	0.924	0.00995	EFNA5,ITGA5
HIF1α Signaling	0.9	0.00962	IGF2,MMP17
Retinol Biosynthesis	0.896	0.0217	Akr1b7
nNOS Signaling in Neurons	0.886	0.0213	CAPNS1
Ephrin A Signaling	0.886	0.0213	EFNA5
Cell Cycle: G2/M DNA Damage Checkpoint Regulation	0.86	0.02	RPRM
Amyloid Processing	0.854	0.0196	CAPNS1
Role of Osteoblasts, Osteoclasts and Chondrocytes in Rheumatoid Arthritis	0.848	0.00893	ITGA5,TCF7L1
Transcriptional Regulatory Network in Embryonic Stem Cells	0.83	0.0185	TCF7L1
Osteoarthritis Pathway	0.818	0.00855	ITGA5,TCF7L1
PCP (Planar Cell Polarity) Pathway	0.788	0.0167	PFN1
Stearate Biosynthesis I (Animals)	0.77	0.0159	TECR
Signaling by Rho Family GTPases	0.728	0.00746	ITGA5,MYLK
Growth Hormone Signaling	0.721	0.0141	IGF2
Colorectal Cancer Metastasis Signaling	0.719	0.00738	MMP17,TCF7L1
Basal Cell Carcinoma Signaling	0.717	0.0139	TCF7L1
Caveolar-mediated Endocytosis Signaling	0.701	0.0133	ITGA5
Huntington's Disease Signaling	0.697	0.00712	CAPNS1,PENK
Leptin Signaling in Obesity	0.697	0.0132	NPY
Macropinocytosis Signaling	0.697	0.0132	ITGA5
TREM1 Signaling	0.69	0.013	ITGA5
VDR/RXR Activation	0.686	0.0128	IGFBP5
Role of WNT/GSK-3β Signaling in the Pathogenesis of Influenza	0.686	0.0128	TCF7L1
Thyroid Cancer Signaling	0.68	0.0127	TCF7L1
BEX2 Signaling Pathway	0.672	0.0123	TCF7L1
TR/RXR Activation	0.658	0.0119	DIO3
PEDF Signaling	0.658	0.0119	TCF7L1
FGF Signaling	0.658	0.0119	FGFR4
Prolactin Signaling	0.648	0.0116	KCNMB1
Regulation Of The Epithelial Mesenchymal Transition In Development Pathway	0.644	0.0115	TCF7L1
Acute Myeloid Leukemia Signaling	0.627	0.011	TCF7L1
Synaptogenesis Signaling Pathway	0.625	0.00637	CPLX1,EFNA5
Actin Nucleation by ARP-WASP Complex	0.618	0.0108	ITGA5
p53 Signaling	0.599	0.0102	RPRM
Apelin Cardiomyocyte Signaling Pathway	0.595	0.0101	MYLK
Virus Entry via Endocytic Pathways	0.577	0.00962	ITGA5
Mouse Embryonic Stem Cell Pluripotency	0.577	0.00962	TCF7L1
IGF-1 Signaling	0.577	0.00962	IGFBP5
Apoptosis Signaling	0.577	0.00962	CAPNS1
Paxillin Signaling	0.562	0.00926	ITGA5
Amyotrophic Lateral Sclerosis Signaling	0.539	0.0087	CAPNS1
Bladder Cancer Signaling	0.536	0.00862	MMP17
Neuregulin Signaling	0.533	0.00855	ITGA5
Role of NANOG in Mammalian Embryonic Stem Cell Pluripotency	0.524	0.00833	TCF7L1
Th1 Pathway	0.519	0.0082	NOTCH3
IL-15 Production	0.516	0.00813	FGFR4
Glioma Signaling	0.511	0.00806	IGF2
FXR/RXR Activation	0.506	0.00794	FGFR4
Reelin Signaling in Neurons	0.506	0.00794	ITGA5
GP6 Signaling Pathway	0.503	0.00787	COL1A2
Atherosclerosis Signaling	0.492	0.00763	COL1A2
HGF Signaling	0.489	0.00758	ITGA5
CCR3 Signaling in Eosinophils	0.481	0.00741	MYLK
STAT3 Pathway	0.481	0.00741	FGFR4
White Adipose Tissue Browning Pathway	0.479	0.00735	FGFR4
Th2 Pathway	0.476	0.0073	NOTCH3
RAC Signaling	0.474	0.00725	ITGA5
MSP-RON Signaling In Cancer Cells Pathway	0.474	0.00725	TCF7L1
Estrogen Receptor Signaling	0.471	0.00493	IGF2,MMP17
Endocannabinoid Cancer Inhibition Pathway	0.457	0.0069	TCF7L1
Dilated Cardiomyopathy Signaling Pathway	0.45	0.00676	CNN1
Cellular Effects of Sildenafil (Viagra)	0.447	0.00671	MYLK
Factors Promoting Cardiogenesis in Vertebrates	0.442	0.00662	TCF7L1
Semaphorin Neuronal Repulsive Signaling Pathway	0.442	0.00662	ITGA5
Necroptosis Signaling Pathway	0.429	0.00637	CAPNS1
Ovarian Cancer Signaling	0.427	0.00633	TCF7L1
Androgen Signaling	0.405	0.00592	TGFB1I1
Glioblastoma Multiforme Signaling	0.4	0.00585	IGF2
Th1 and Th2 Activation Pathway	0.398	0.00581	NOTCH3
WNT/β-catenin Signaling	0.397	0.00578	TCF7L1
Tight Junction Signaling	0.387	0.00562	MYLK
Regulation of eIF4 and p70S6K Signaling	0.385	0.00559	ITGA5
D-myo-inositol (1,4,5,6)-Tetrakisphosphate Biosynthesis	0.385	0.00559	HACD2
D-myo-inositol (3,4,5,6)-tetrakisphosphate Biosynthesis	0.385	0.00559	HACD2
Hepatic Cholestasis	0.364	0.00524	FGFR4
3-phosphoinositide Degradation	0.364	0.00524	HACD2
Regulation Of The Epithelial Mesenchymal Transition By Growth Factors Pathway	0.363	0.00521	FGFR4
Leukocyte Extravasation Signaling	0.361	0.00518	MMP17
Clathrin-mediated Endocytosis Signaling	0.361	0.00518	ITGA5
D-myo-inositol-5-phosphate Metabolism	0.358	0.00513	HACD2
ILK Signaling	0.353	0.00505	TGFB1I1
Natural Killer Cell Signaling	0.351	0.00503	COL1A2
PI3K/AKT Signaling	0.351	0.00503	ITGA5
Adrenomedullin signaling pathway	0.351	0.00503	MYLK
RAR Activation	0.343	0.0049	Akr1b7
3-phosphoinositide Biosynthesis	0.341	0.00488	HACD2
Sertoli Cell-Sertoli Cell Junction Signaling	0.339	0.00485	ITGA5
Thrombin Signaling	0.331	0.00472	MYLK
ERK/MAPK Signaling	0.328	0.00467	ITGA5
RHOGDI Signaling	0.326	0.00465	ITGA5
Cardiac Hypertrophy Signaling (Enhanced)	0.321	0.00369	FGFR4,ITGA5
Neurovascular Coupling Signaling Pathway	0.312	0.00444	KCNMB1
Superpathway of Inositol Phosphate Compounds	0.3	0.00427	HACD2
CDC42 Signaling	0.293	0.00348	ITGA5,MYLK
Wound Healing Signaling Pathway	0.278	0.00397	COL1A2
Sperm Motility	0.275	0.00392	FGFR4
Protein Ubiquitination Pathway	0.253	0.00364	HSPB6
Oxytocin Signaling Pathway	0.249	0.00358	MYLK
Senescence Pathway	0.231	0.00337	CAPNS1
Role of Macrophages, Fibroblasts and Endothelial Cells in Rheumatoid Arthritis	0.207	0.00307	TCF7L1
Dendritic Cell Maturation	0	0.00169	COL1A2
Molecular Mechanisms of Cancer	0	0.00224	ITGA5
CREB Signaling in Neurons	0	0.00166	FGFR4
Phospholipase C Signaling	0	0.00148	ITGA5
Altered T Cell and B Cell Signaling in Rheumatoid Arthritis	0	0.00203	CCL21
TEC Kinase Signaling	0	0.00173	ITGA5
NF-κB Signaling	0	0.00175	FGFR4
T Cell Receptor Signaling	0	0.00163	TCF7L1
G-Protein Coupled Receptor Signaling	0	0.00285	GRK1,MYLK
Phagosome Formation	0	0.00289	ITGA5,MYLK
